# Supplementary material for: A systematic review of trial-based economic evaluations of internet- and mobile-based interventions for substance use disorders
Source: Eur J Public Health. 2019 Jul 12;31(Suppl 1):i19–28. doi: 10.1093/eurpub/ckz022 (PMC8266535; doi:10.1093/eurpub/ckz022)
Supplement: ckz022_Supplementary_Data [file ckz022_supplementary_data.zip]

Archive with 3 entries (2 files):
- ckz022-suppl_data/
- ckz022-suppl_data/Supplement 1_eTable_Risk of bias assessment.doc
- ckz022-suppl_data/Supplement 2_Search String.doc
